# Supplementary material for: TerrestrialMetagenomeDB: a public repository of curated and standardized metadata for terrestrial metagenomes
Source: Nucleic Acids Res. 2019 Nov 15;48(D1):D626–32. doi: 10.1093/nar/gkz994 (PMC7145636; doi:10.1093/nar/gkz994)
Supplement: gkz994_Supplemental_Files [file gkz994_supplemental_files.zip]

Archive with 5 entries (5 files):
- Suppl_Figure_S1.png
- Suppl_Table_S1.xlsx
- Suppl_Table_S2.xlsx
- Suppl_Table_S3.xlsx
- Suppl_Table_S4.xlsx
