# Supplementary material for: TerrestrialMetagenomeDB: a public repository of curated and standardized metadata for terrestrial metagenomes
Source: Nucleic Acids Res. 2019 Nov 15;48(D1):D626–32. doi: 10.1093/nar/gkz994 (PMC7145636; doi:10.1093/nar/gkz994)
Supplement: gkz994_Supplemental_Files [file gkz994_supplemental_files.zip › Suppl_Table_S4.xlsx]

## Sheet: Table S1
Supplementary Table S4. Regular expressions used to filter out non-terrestrial and non-metagenomic datasets from TerrestrialMetagenomeDB
Regular expression	Flag	Filter type	Description
BioSampleModel: Human	exact match	Non-terrestrial	Human-related BioSampleModels
BioSampleModel: MIGS/MIMS/MIMARKS.human-\w+	exact match	Non-terrestrial	Human-related BioSampleModels
BioSampleModel: MIMS.me.human-\w+	exact match	Non-terrestrial	Human-related BioSampleModels
human	case insensitive	Non-terrestrial	Human-related
homo sapiens	case insensitive	Non-terrestrial	Human-related
\Wgut	case insensitive	Non-terrestrial	Host related
coral	case insensitive	Non-terrestrial	Marine environment
\Woral	case insensitive	Non-terrestrial	Host related
\Wrumen	case insensitive	Non-terrestrial	Host related
test	case insensitive	Non-metagenomic	-
American gut	exact match	Non-metagenomic	Human-gut related
Genome assembly	exact match	Non-metagenomic	-
Recovery of nearly 8,000	exact match	Non-metagenomic	Project where many assemblies were deposited as metagenomes (PRJNA348753)
Genome sequencing	exact match	Non-metagenomic	-
\Wgenome	case insensitive	Non-metagenomic	-
amplicon	case insensitive	Non-metagenomic	Strategy for sequencing targeted genes
1[68]S	case insensitive	Non-metagenomic	Genes for targeted approaches
targeted	case insensitive	Non-metagenomic	Targeted approaches (I. e.: non-random)
V[1-9][-]?\W	exact match	Non-metagenomic	Hypervariable regions of 16S rRNA
